# Supplementary material for: Connecting stakeholder priorities and desired environmental attributes for wetland restoration using ecosystem services and a heat map analysis for communications
Source: Front Ecol Evol. Author manuscript; Available in PMC 2025 Mar 27. (PMC11018255; doi:10.3389/fevo.2024.1290090)
Supplement: Supplement1 [file NIHMS1981740-supplement-Supplement1.zip]

Archive with 3 entries (3 files):
- DataSheet_1_Connecting stakeholder priorities and desired environmental attributes for wetland restoration using ecosystem services and a heat map ana.pdf
- DataSheet_2_Connecting stakeholder priorities and desired environmental attributes for wetland restoration using ecosystem services and a heat map ana.docx
- Table_1_Connecting stakeholder priorities and desired environmental attributes for wetland restoration using ecosystem services and a heat map analysi.xlsx
