# Supplementary material for: Connecting stakeholder priorities and desired environmental attributes for wetland restoration using ecosystem services and a heat map analysis for communications
Source: Front Ecol Evol. Author manuscript; Available in PMC 2025 Mar 27. (PMC11018255; doi:10.3389/fevo.2024.1290090)
Supplement: Supplement1 [file NIHMS1981740-supplement-Supplement1.zip › Table_1_Connecting stakeholder priorities and desired environmental attributes for wetland restoration using ecosystem services and a heat map analysi.xlsx]

## Sheet: Contents
Tab Name	Caption
Table 1	Complete results of beneficiary interests for each environmental attribute. The last column is the total result score for each attribute.
Table 2	Complete results of stakeholder interests for each environmental attribute. The last column is the total result score for each attribute.

## Sheet: Table 1
	Beneficiary Classes and Subclasses
	Agricultural				Commercial /Industrial		Municipal/ Residential		Transport-ation		Subsi-stence	Recreational					Inspiration-al		Learning		Non-Use
Environmental attributes	Livestock grazers	Aquaculturalists	Farmers	Foresters	Timber/Fiber/ Ornamental extractors	Commercial property owners	Residential property owners	Public Sector Property Owners	Transporters of goods	Transporters of people	Water subsisters	Experiencers/viewers	Food pickers/gatherers	Hunters	Anglers	Boaters	Spiritual and ceremonial participants	Artists	Students and educators	Researchers	People who care	TOTAL			Key
Flooding	0.338802	0.152225	0.306892	1.87907	1.87907	0.645125	0.921852	2.93325	8.37509	10.0336	0	0.0541552	0	0	0	0.239472	0	0	0.599793	0.583363	1.80504	30.7468			>4
Edible Fauna	0	0	0	0	0	0	0	0	0	0	0	0	0	3.91422	2.84539	0	0	0	0	0	1.12815	7.88775			2.0 to 3.999
Ecological Condition	0.188224	0.166064	0.170496	0	0	0.358403	0	0	0	0	0	0	0	0	0	0	0.0526908	0	4.02718	0.583363	1.80504	7.35146			1.0 to 1.999
Water Quality	0.338802	0.152225	0.306892	0	0	0.645125	0	0	0	0	1.95152	0	0	0	0	0	0	0	0.428423	0.583363	1.12815	5.5345			0.5 to 0.999
Viewscapes	0	0	0	0	0	0	0.886397	0	0	0.528084	0	1.0831	0	0	0	0	0.0526908	0.0876538	0.257054	0	1.80504	4.70002			0.1 to 0.499
Open Space	0	0	0	0	0	0	0.886397	0	0	0	0	0.541552	0	0.434913	0	0.239472	0.0526908	0.0525923	0.257054	0	1.80504	4.26971			<0.099
Fauna Community	0	0.152225	0	0	0	0	0.212735	0	0	0	0	0.812328	0	0	0	0	0	0.0876538	0.856847	0.833376	1.12815	4.08331
Water Quantity	0.31998	0.152225	0.289843	0	0	0.609285	0	0	0	0	1.30101	0.0541552	0	0	0	0.239472	0	0	0	0.583363	0	3.54934
Flora Community	0	0.152225	0	0	0	0	0	0	0	0	0	0.541552	0.123524	0	0	0	0	0.0876538	0.856847	0.583363	1.12815	3.47331
Rare Fauna	0	0	0	0	0	0	0	0	0	0	0	0.10831	0	0	0	0	0	0	0	0.833376	1.80504	2.74672
Keystone Fauna	0	0	0	0	0	0	0	0	0	0	0	0	0	0	0	0	0	0	0	0.833376	1.80504	2.63841
Water Movement	0.31998	0.152225	0.289843	0	0	0.609285	0	0	0	0	0	0.0541552	0	0	0.316154	0.239472	0.0421527	0.0262961	0	0.583363	0	2.63293
Charasmatic Fauna	0	0	0	0	0	0	0.212735	0	0	0	0	0.270776	0	0	0	0	0.105382	0.0876538	0	0	1.80504	2.48158
Earthquakes	0	0	0	0	0	0	0	1.9555	0	0	0	0	0	0	0	0	0	0	0.257054	0	0	2.21255
Rare Flora	0	0	0	0	0	0	0	0	0	0	0	0.0541552	0	0	0	0	0	0	0	0.583363	1.12815	1.76567
Keystone Flora	0	0	0	0	0	0	0	0	0	0	0	0	0	0	0	0	0	0	0	0.583363	1.12815	1.71151
Soil Quality	0.188224	0	0.170496	0	0	0.358403	0	0	0	0	0	0	0	0	0	0	0	0	0	0.583363	0	1.30048
Substrate Quality	0.188224	0.152225	0	0	0	0.358403	0	0	0	0	0	0	0	0	0	0	0	0	0	0.583363	0	1.28221
Commerically Important Fauna	0	0	0	0	0	0	0	0	0	0	0	0	0	0	0	0	0	0	0	0	1.12815	1.12815
Sounds	0	0	0	0	0	0	0.212735	0	0	0	0	0.541552	0	0	0	0	0.0526908	0.0262961	0	0	0.22563	1.0589
Phenomena	0	0	0	0	0	0	0	0	0	0	0	0.270776	0	0	0	0	0.0526908	0.0876538	0.257054	0	0.22563	0.893804
Scents	0	0	0	0	0	0	0.212735	0	0	0	0	0.270776	0	0	0	0	0.0526908	0.00876538	0	0	0.22563	0.770597
Spiritually/Culturally Important Fauna	0	0	0	0	0	0	0	0	0	0	0	0.0541552	0	0	0	0	0.105382	0.0262961	0	0	0.451259	0.637092
Spiritually/Culturally Important Flora	0	0	0	0	0	0	0	0	0	0	0	0.0541552	0	0	0	0	0.105382	0.0262961	0	0	0.451259	0.637092
Charasmatic Flora	0	0	0	0	0	0	0	0	0	0	0	0.0541552	0	0	0	0	0.0526908	0.0262961	0	0	0.451259	0.584401
Fungal Community	0	0	0	0	0	0	0	0	0	0	0	0.0541552	0.123524	0	0	0	0	0.0438269	0.257054	0	0	0.47856
Air quality	0	0	0	0	0	0	0	0	0	0	0	0.433242	0	0	0	0	0.0316145	0	0	0	0	0.464856
Substrate Quantity	0	0.152225	0.170496	0	0	0	0	0	0	0	0	0	0	0	0	0	0	0	0	0	0	0.322721
Medicinal Fungi	0	0	0	0	0	0	0	0	0	0	0	0	0.231607	0	0	0	0.0526908	0	0	0	0	0.284298
Medicinal Flora	0	0	0	0	0	0	0	0	0	0	0	0	0.231607	0	0	0	0.0421527	0	0	0	0	0.27376
Wildfire	0	0	0	0	0	0	0	0	0	0	0	0	0	0	0	0	0	0	0.257054	0	0	0.257054
Extreme Weather Events	0	0	0	0	0	0	0	0	0	0	0	0	0	0	0	0	0	0	0.257054	0	0	0.257054
Wind Strength/Speed	0	0	0	0	0	0	0	0	0	0	0	0	0	0	0	0.239472	0	0	0	0	0	0.239472
Edible Flora	0	0	0	0	0	0	0	0	0	0	0	0	0.231607	0	0	0	0	0	0	0	0	0.231607
Edible Fungi	0	0	0	0	0	0	0	0	0	0	0	0	0.231607	0	0	0	0	0	0	0	0	0.231607
Presence of Other Natural Material for Artistic Use or Consumption	0	0	0	0	0	0	0	0	0	0	0	0	0.123524	0	0	0	0.0526908	0.0438269	0	0	0	0.220042
Spiritually/Culturally Important Fungi	0	0	0	0	0	0	0	0	0	0	0	0.0541552	0	0	0	0	0.105382	0.0262961	0	0	0	0.185833
Fiber Material Quality	0	0	0	0	0	0	0	0	0	0	0	0	0.123524	0	0	0	0	0.0438269	0	0	0	0.167351
Fiber Material Quantity	0	0	0	0	0	0	0	0	0	0	0	0	0.123524	0	0	0	0	0.0438269	0	0	0	0.167351
Sunlight	0	0	0	0	0	0	0	0	0	0	0	0	0	0	0	0	0.0316145	0.0262961	0	0	0	0.0579106
Rare Fungi	0	0	0	0	0	0	0	0	0	0	0	0.0541552	0	0	0	0	0	0	0	0	0	0.0541552
Medicinal Fauna	0	0	0	0	0	0	0	0	0	0	0	0	0	0	0	0	0.0105382	0	0	0	0	0.0105382
Mineral/Chemical Quality	0	0	0	0	0	0	0	0	0	0	0	0	0	0	0	0	0	0.00876538	0	0	0	0.00876538
Mineral/Chemical Quantity	0	0	0	0	0	0	0	0	0	0	0	0	0	0	0	0	0	0.00876538	0	0	0	0.00876538
Beneficiary Score	1.79737	1.32147	1.62809	1.79435	1.79435	3.42244	3.38573	4.66834	7.9975	10.0855	3.10589	5.17136	1.47443	4.15305	3.019	1.14338	1.00631	0.837018	8.18216	7.95802	21.5457

## Sheet: Table 2
	Stakeholders
Ecosystem Attributes	County Agencies	Tillamook Shooters Association	Rural Resident Neighbors	NCLC Landowners	TEP & Partners	Industrial Timber Neighbors	Industrial Dairy Neighbors	Funders	Commuters	State Agencies	Federal Agencies	Dairy Community	Utilities	Commercial Community	General Public	Total		Key
Flooding	4.34634	2.34117	0.967605	0.465036	0.465036	5.57625	2.43871	0.445027	6.96778	0.394008	0.392912	1.09962	0	4.33977	0.507527	30.7468		>2
Edible Fauna	0.419316	0.865988	0.249367	0.468063	0.468063	0	0	0.831668	0	1.40352	1.38611	0.313374	0	0	1.48228	7.88775		1.0 to 1.999
Ecological Condition	0.115897	1.20154	0.0312836	1.25116	1.25116	0.179201	0.523978	0.987026	0	0.38669	0.385594	0.501399	0	0.166064	0.370462	7.35146		0.5 to 0.999
Water Quality	0.0824708	0.165384	1.78342	0.338356	0.338356	0.322562	0.943161	0.28222	0	0.271786	0.281136	0.313374	0	0.152225	0.260043	5.5345		0.1 to 0.499
Viewscapes	0.16972	0.459425	1.09401	0.297931	0.297931	0	0	0.30954	0.366725	0.452776	0.42492	0.501399	0	0	0.32564	4.70002		<0.099
Open Space	0.132137	0.338143	1.0129	0.311778	0.311778	0	0	0.370692	0	0.44974	0.421885	0.501399	0	0	0.41925	4.26971
Fauna Community	0.126871	0.439186	0.362405	0.54626	0.54626	0	0	0.473584	0	0.415965	0.436784	0.313374	0	0.152225	0.270396	4.08331
Water Quantity	0.0289552	0.0102456	1.20079	0.157764	0.157764	0.304642	0.890763	0.171389	0	0.0875976	0.114357	0	0	0.152225	0.27284	3.54934
Flora Community	0.104426	0.387958	0.111603	0.492193	0.492193	0	0	0.436554	0	0.344969	0.354319	0.313374	0	0.152225	0.283498	3.47331
Rare Fauna	0.131757	0.0929155	0.0301697	0.362665	0.362665	0	0	0.321182	0	0.435732	0.446104	0.501399	0	0	0.0621326	2.74672
Keystone Fauna	0.127366	0.0724243	0.0111422	0.358274	0.358274	0	0	0.3124	0	0.421095	0.431468	0.501399	0	0	0.0445688	2.63841
Water Movement	0.0483116	0.0102456	0.0510794	0.189819	0.189819	0.304642	0.890763	0.214334	0	0.152119	0.178879	0	0	0.152225	0.25069	2.63293
Charasmatic Fauna	0.100115	0.123652	0.283844	0.214238	0.214238	0	0	0.20113	0	0.343002	0.315146	0.501399	0	0	0.184818	2.48158
Earthquakes	1.9555	0.0720712	0	0.0600594	0.0600594	0	0	0.0456451	0	0	0	0	0	0	0.019219	2.21255
Rare Flora	0.0846662	0.0555108	0.0164776	0.240452	0.240452	0	0	0.210536	0	0.279104	0.288454	0.313374	0	0	0.0366374	1.76567
Keystone Flora	0.0824708	0.0452652	0.00696387	0.238257	0.238257	0	0	0.206145	0	0.271786	0.281136	0.313374	0	0	0.0278555	1.71151
Soil Quality	0.0267598	0	0.0139425	0.133799	0.133799	0.179201	0.523978	0.101687	0	0.0802793	0.107039	0	0	0	0	1.30048
Substrate Quality	0.0267598	0	0.0139425	0.133799	0.133799	0.179201	0.353482	0.101687	0	0.0802793	0.107039	0	0	0.152225	0	1.28221
Sounds	0.033097	0.111509	0.315464	0.057404	0.057404	0	0	0.0696538	0	0.111484	0.108002	0.0626749	0	0	0.132211	1.0589
Commerically Important Fauna	0.055711	0.0452652	0.00696387	0.104458	0.104458	0	0	0.104458	0	0.191507	0.174097	0.313374	0	0	0.0278555	0.954051
Phenomena	0.0221196	0.132352	0.0551605	0.118758	0.118758	0	0	0.0974346	0	0.0748927	0.0714107	0.0626749	0	0	0.140244	0.893804
Scents	0.0221196	0.0602809	0.267896	0.0429205	0.0429205	0	0	0.0465303	0	0.0748927	0.0714107	0.0626749	0	0	0.0789513	0.770597
Spiritually/Culturally Important Fauna	0.0244799	0.0283517	0.0246971	0.0678347	0.0678347	0	0	0.0541262	0	0.0839209	0.076957	0.12535	0	0	0.0835401	0.637092
Spiritually/Culturally Important Flora	0.0244799	0.0283517	0.0246971	0.0678347	0.0678347	0	0	0.0541262	0	0.0839209	0.076957	0.12535	0	0	0.0835401	0.637092
Charasmatic Flora	0.0244799	0.0283517	0.0184982	0.0585363	0.0585363	0	0	0.0510267	0	0.0839209	0.076957	0.12535	0	0	0.0587444	0.584401
Fungal Community	0.00219548	0.0823168	0.0190156	0.085273	0.085273	0	0	0.0814634	0	0.00731827	0.00731827	0	0	0	0.108386	0.47856
Air quality	0.0175639	0.0819646	0.0798294	0.0231429	0.0231429	0	0	0.0369874	0	0.0585462	0.0585462	0	0	0	0.0851328	0.464856
Substrate Quantity	0	0	0	0	0	0	0.170496	0	0	0	0	0	0	0.152225	0	0.322721
Medicinal Fungi	0	0	0.0240149	0.0360223	0.0360223	0	0	0.0565473	0	0	0	0	0	0	0.131691	0.284298
Medicinal Flora	0	0	0.0227751	0.0341626	0.0341626	0	0	0.0559274	0	0	0	0	0	0	0.126732	0.27376
Wildfire	0	0.0720712	0	0.0600594	0.0600594	0	0	0.0456451	0	0	0	0	0	0	0.019219	0.257054
Extreme Weather Events	0	0.0720712	0	0.0600594	0.0600594	0	0	0.0456451	0	0	0	0	0	0	0.019219	0.257054
Wind Strength/Speed	0	0	0	0.0217702	0.0217702	0	0	0.0653105	0	0	0	0	0	0	0.130621	0.239472
Edible Flora	0	0	0.0178159	0.0267239	0.0267239	0	0	0.0534478	0	0	0	0	0	0	0.106896	0.231607
Edible Fungi	0	0	0.0178159	0.0267239	0.0267239	0	0	0.0534478	0	0	0	0	0	0	0.106896	0.231607
Presence of Other Natural Material for Artistic Use or Consumption	0	0	0.0157008	0.0323165	0.0323165	0	0	0.0345268	0	0	0	0	0	0	0.105181	0.220042
Spiritually/Culturally Important Fungi	0.00219548	0.0102456	0.0219116	0.0260515	0.0260515	0	0	0.012343	0	0.00731827	0.00731827	0	0	0	0.0723979	0.185833
Fiber Material Quality	0	0	0.00950184	0.0230181	0.0230181	0	0	0.0314273	0	0	0	0	0	0	0.0803854	0.167351
Fiber Material Quantity	0	0	0.00950184	0.0230181	0.0230181	0	0	0.0314273	0	0	0	0	0	0	0.0803854	0.167351
Sunlight	0	0	0.00371935	0.0108383	0.0108383	0	0	0.00361275	0	0	0	0	0	0	0.028902	0.0579106
Rare Fungi	0.00219548	0.0102456	0.00951375	0.00219548	0.00219548	0	0	0.00439096	0	0.00731827	0.00731827	0	0	0	0.00878193	0.0541552
Medicinal Fauna	0	0	0.00123978	0.00185968	0.00185968	0	0	0.000619892	0	0	0	0	0	0	0.00495914	0.0105382
Mineral/Chemical Quality	0	0	0	0.00175308	0.00175308	0	0	0.000584358	0	0	0	0	0	0	0.00467487	0.00876538
Mineral/Chemical Quantity	0	0	0	0.00175308	0.00175308	0	0	0.000584358	0	0	0	0	0	0	0.00467487	0.00876538
Precipitation	0	0	0	0	0	0	0	0	0	0	0	0	0	0	0	0
Temperature	0	0	0	0	0	0	0	0	0	0	0	0	0	0	0	0
Soil Quantity	0	0	0	0	0	0	0	0	0	0	0	0	0	0	0	0
Pollinating Fauna	0	0	0	0	0	0	0	0	0	0	0	0	0	0	0	0
Pest Predator Fauna	0	0	0	0	0	0	0	0	0	0	0	0	0	0	0	0
Commerically Important Flora	0	0	0	0	0	0	0	0	0	0	0	0	0	0	0	0
Comerically Important Fungi	0	0	0	0	0	0	0	0	0	0	0	0	0	0	0	0
Fuel Quantity	0	0	0	0	0	0	0	0	0	0	0	0	0	0	0	0
Fuel Quality	0	0	0	0	0	0	0	0	0	0	0	0	0	0	0	0
